# Supplementary material for: Sensitivity and negative predictive value of sentinel lymph node biopsy for cutaneous melanoma for diagnosing nodal metastasis: meta-analysis of diagnostic test accuracy
Source: BJS Open. 2025 Aug 14;9(4):zraf089. doi: 10.1093/bjsopen/zraf089 (PMC12351453; doi:10.1093/bjsopen/zraf089)
Supplement: zraf089_Supplementary_Data [file zraf089_supplementary_data.zip]

Archive with 2 entries (2 files):
- Supplementary_material.docx
- PRIMSA checklist.docx
